# Supplementary material for: Alkaline Soil Degradation and Crop Safety of 5-Substituted Chlorsulfuron Derivatives
Source: Molecules. 2022 May 21;27(10):3318. doi: 10.3390/molecules27103318 (PMC9145588; doi:10.3390/molecules27103318)
Supplement: Supplementary file 1 [file molecules-27-03318-s001.zip]

Archive with 1 entries (1 files):
- molecules-1686247-supplementary.pdf
